# Supplementary material for: Association of intradialysis blood sodium level, blood pressure variability, and hydration status with hemodialysis-related headache: a prospective cohort study
Source: J Headache Pain. 2023 Dec 11;24(1):166. doi: 10.1186/s10194-023-01701-2 (PMC10712180; doi:10.1186/s10194-023-01701-2)
Supplement: Supplementary file 1 — Additional file 1. [file 10194_2023_1701_MOESM1_ESM.zip]

Archive with 2 entries (2 files):
- _____.doc
- Questionnaire.doc
